# Supplementary material for: Chitosan/Cyclodextrin Nanospheres for Potential Nose-to-Brain Targeting of Idebenone
Source: Pharmaceuticals (Basel). 2022 Sep 28;15(10):1206. doi: 10.3390/ph15101206 (PMC9612377; doi:10.3390/ph15101206)
Supplement: Supplementary file 1 [file pharmaceuticals-15-01206-s001.zip]

Archive with 1 entries (1 files):
- pharmaceuticals-1849069-supplementary.pdf
